# Supplementary material for: Brazilian Clinical Strains of Actinobacillus pleuropneumoniae and Pasteurella multocida: Capsular Diversity, Antimicrobial Susceptibility (In Vitro) and Proof of Concept for Prevention of Natural Colonization by Multi-Doses Protocol of Tildipirosin
Source: Antibiotics (Basel). 2023 Nov 25;12(12):1658. doi: 10.3390/antibiotics12121658 (PMC10740920; doi:10.3390/antibiotics12121658)
Supplement: Supplementary file 1 [file antibiotics-12-01658-s001.zip]

Archive with 1 entries (1 files):
- antibiotics-2631320-supplementary.pdf
